# Supplementary material for: The Functional Human C-Terminome
Source: PLoS One. 2016 Apr 6;11(4):e0152731. doi: 10.1371/journal.pone.0152731 (PMC4822787; doi:10.1371/journal.pone.0152731)
Supplement: S2 Table — (XLSX) [file pone.0152731.s005.xlsx]

## Sheet: S2 Table
Supplementary Table 2: List of mutants used in the experiments
S.No.	Motif Consensus Seq.	Activity	PMID	1Motif Sequence	2Proteome-wide fold enrichment	3Discrete proteome fold enrichment	Mutant sequence	Proteome-wide fold enrichment	Discrete proteome fold enrichment
1	NTSTTL>	Bind	9651375	NTSTTL>	0	0	NTSTTA>	4none	none
2	VQETRL>	Bind	11051556	VQETRL>	0	0	VQETRA>	none	none
3	ASESKV>	Bind	12724327	ASESKV>	1	1	ASEAKV>	none	none
4	ASESKV>	Bind	12724327	ASESKV>	1	1	ASEDKV>	none	none
5	DRGTSI>	Bind	10234023	DRGTSI>	1	1	DRGPSI>	none	none
6	DRGTSI>	Bind	10234023	DRGTSI>	1	1	DRGTSA>	none	none
7	EEGIWA>	Bind	12391317	EEGIWA>	1	1	EEGIWD>	none	none
8	EEGIWA>	Bind	12391317	EEGIWA>	1	1	EEGIWL>	none	none
9	EEGIWA>	Bind	12391317	EEGIWA>	1	1	EEGIDA>	none	none
10	EEGIWA>	Bind	12391317	EEGIWA>	1	1	EEGIAA>	none	none
11	EEGIWA>	Bind	12391317	EEGIWA>	1	1	EEGDWA>	none	none
12	EEGIWA>	Bind	12391317	EEGIWA>	1	1	EEGAWA>	none	none
13	EEGIWA>	Bind	12391317	EEGIWA>	1	1	EEDIWA>	none	none
14	EEGIWA>	Bind	12391317	EEGIWA>	1	1	EEAIWA>	none	none
15	EEGIWA>	Bind	12391317	EEGIWA>	1	1	EKGIWA>	none	none
16	EEGIWA>	Bind	12391317	EEGIWA>	1	1	EAGIWA>	none	none
17	EEGIWA>	Bind	12391317	EEGIWA>	1	1	KEGIWA>	none	none
18	EEGIWA>	Bind	12391317	EEGIWA>	1	1	AEGIWA>	none	none
19	EIPQFV>	Bind	9305890	EIPQFV>	1	50	EIPQFA>	none	none
20	GADSQV>	Bind	10198040	GADSQV>	1	1	GADSQA>	none	none
21	HGETTV>	Bind	12067714	HGETTV>	1	1	HGETTA>	none	none
22	KGETAV>	Bind	12067714	KGETAV>	1	100	KGETAA>	none	none
23	NGQYWV>	Bind	12458226	NGQYWV>	1	1	NGQYWG>	none	none
24	NGQYWV>	Bind	12458226	NGQYWV>	1	1	NGQYGV>	none	none
25	NGQYWV>	Bind	12458226	NGQYWV>	1	1	NGQGWV>	none	none
26	NGQYWV>	Bind	12458226	NGQYWV>	1	1	NGGYWV>	none	none
27	NGQYWV>	Bind	12458226	NGQYWV>	1	1	NGQFWV>	none	none
28	NLESMV>	Bind	11163757	NLESMV>	1	1	NLASMV>	none	none
29	NLESMV>	Bind	11163757	NLESMV>	1	1	NLEAMV>	none	none
30	NLESMV>	Bind	11163757	NLESMV>	1	1	NLESAV>	none	none
31	NLESMV>	Bind	11163757	NLESMV>	1	1	NLESMA>	none	none
32	PEESSV>	Bind	11134026	PEESSV>	1	1	PEEAAA>	none	none
33	PSRDRKETSI>	Bind	23276796 , 21671802 , 20183533	PSRDRKETSI>	1	1	PSRDRMETSI>	none	none
34	QGETTV>	Bind	12067714	QGETTV>	1	1	QGETTA>	none	none
35	TATSPV>	Bind	10544233	TATSPV>	1	1	TATSPM>	none	none
36	TVSVVI>	Bind	11641419	TVSVVI>	1	1	AVSVVI>	none	none
37	TVSVVI>	Bind	11641419	TVSVVI>	1	1	TASVVI>	none	none
38	TVSVVI>	Bind	11641419	TVSVVI>	1	1	TVAVVI>	none	none
39	TVSVVI>	Bind	11641419	TVSVVI>	1	1	TVSAVI>	none	none
40	TVSVVI>	Bind	11641419	TVSVVI>	1	1	TVSVAI>	none	none
41	TVSVVI>	Bind	11641419	TVSVVI>	1	1	TVSVVA>	none	none
42	VRISNV>	Bind	9647694	VRISNV>	1	1	VRIGNA>	none	none
43	SxS>	Bind	9346966	SMS>	1.04	1.06	AMA>	0.21	0.25
44	KKx>	Bind, Traffic	2120038	KKH>	1.93	1.86	SKH>	1.9	1.94
45	ERISSV>	Bind	11150294	ERISSV>	2	1	ERISSA>	none	none
46	ERISSV>	Bind	11150294	ERISSV>	2	1	ERISAV>	none	none
47	ERISSV>	Bind	11150294	ERISSV>	2	1	ERIASV>	none	none
48	SPDSWV>	Bind	12047349	SPDSWV>	3	3	SPDSWA>	none	none
49	WLQSPV>	Bind	10940294	WLQSPV>	3	3	WLQAPA>	none	none
50	DxE>	Bind, Traffic	11726510	DLE>	3.33	4.05	ALA>	4.08	5.09
51	SFLTWL>	Bind	10562288	SFLTWL>	4	4	SFGGGG>	none	none
52	KxKxx>	Bind, Traffic	2120038	KSKTH>	4.05	10	KSSTH>	none	none
53	VxPx>	Bind, Traffic	15728366	VAPA>	4.76	6.67	VSSS>	5.26	5
54	Cxxx>	Modify	1903399	CSLL>	7.14286	8.7	CRLL>	11.76	4.35
55	KKxx>	Bind, Traffic	2120038	KKTA>	7.69	10	KSTA>	none	none
56	KKxx>	Bind, Traffic	2120038	KKTA>	7.69	10	KSTA>	none	none
57	[SAC][KRM]L>	Bind, Traffic	158214	SKL>	7.71	6.7	SKG>	0.85	1.06
58	[SAC][KRM]L>	Bind, Traffic	158214	SKL>	7.71	6.7	ETE>	1.69	2.1
59	[SAC][KRM]L>	Bind, Traffic	158214	SKL>	7.71	6.7	ARM>	0.23	0.25
60	[SAC][KRM]L>	Bind, Traffic	158214	SKL>	7.71	6.7	AHLH>	8.33	6.25
61	[STAGCN][KRH][LIVMAFY]>	Bind, Traffic	2901422	SKL>	7.71	6.7	SAL>	5.23	4.87
62	x[S/T]xφ>	Bind	11741967	ETDV>	12	13.64	EADV>	none	none
63	x[S/T]xφ>	Bind	11741967	ETDV>	12	13.64	ETDA>	none	none
64	x[S/T]xφ>	Bind	11741967	ETDV>	12	13.64	ETDE>	none	none
65	CaaX>	Modify	8702508	CAIL>	13.6364	4.17	CAIS>	none	none
66	VxPx>	Bind, Traffic	15728366	VSPA>	15.38	10	VSSS>	5.26	5
67	Cxxx>	Modify	1903399	CCIL>	16.6667	13.79	CSIL>	4.17	7.69
68	CxxM>	Modify	2686979	CSIM>	21.43	35.29	ASIM>	4	5.56
69	xφxφ>	Bind	11741967	SVKI>	24	35.29	SVKIY>	none	none
70	CaaX>	Modify	8702508	CVIS>	27.2727	25	CVIL>	40.62	45
71	DEWDx>	Bind	16278221	DEWDD>	100	100	DEFDD>	none	none
72	DEWDx>	Bind	16278221	DEWDD>	100	100	DEYDD>	none	none
73	DHWFDV>	Bind	11679592	DHWFDV>	300	3	DHWFDE>	none	none
74	KxKxx>	Bind, Traffic	2120038	KSKTH>	1000	10	KSSTH>	none	none
75	KxKxx>	Bind, Traffic	2120039	KSKTH>	1000	10	SSKTH>	none	none
76	FCYENE>	Bind, Traffic	11209084	FCYENE>	none	none	ACAENE>	none	none
77	FCYENE>	Bind, Traffic	11209084	FCYENE>	none	none	FCYANA>	none	none
78	FFxxKKxx>	Bind, Traffic	15125774	FFEVKKVV>	none	none	AAEVKKVV>	none	none
79	FFxxKKxx>	Bind, Traffic	15125774	FFEVKKVV>	none	none	FFEVAAVV>	none	none
80	FxxxFxxxF>	Bind, Traffic	11331877	FNADFQKAF>	none	none	ANADAQKAA>	none	none
81	KKxx>	Bind, Traffic	2527615	KKMP>	none	none	KKM>	1.64	1.49
82	KKxx>	Bind, Traffic	2527615	KKMP>	none	none	KK>	none	none
83	KKxx>	Bind, Traffic	2527615	KKMP>	none	none	K>	none	none
84	KKxx>	Bind, Traffic	2120038	KKMP>	none	none	KSMP>	none	none
85	KKxx>	Bind, Traffic	2120038	KKMP>	none	none	KKMPSS>	none	none
86	KKxx>	Bind, Traffic	2120038	KKMP>	none	none	KKMPS>	none	none
87	KKxx>	Bind, Traffic	2120038	KKMP>	none	none	SKMP>	none	none
88	x[D/E]xφ>	Bind	11741967	GEPL>	none	none	GEPA>	4.35	4.17
89	x[D/E]xφ>	Bind	11741967	GEPL>	none	none	GEAL>	none	none
90	x[D/E]xφ>	Bind	11741967	GEPL>	none	none	GEAA>	4.76	4.17
91	YxxΦ>	Bind, Traffic	7569928	YQRL>	none	none	AQRL>	4	4.35
92	YxxΦ>	Bind, Traffic	7569928	YQRL>	none	none	YTRF>	17.39	17.39
93	YxxΦ>	Bind, Traffic	7569928	YQRL>	none	none	GQRL>	10.71	21.43
94	Yxxφ>	Bind, Traffic	9175836	YVKM>	none	none	GVKM>	none	none
95	Yxxφ>	Bind, Traffic	9175836	YVKM>	none	none	YTRF>	17.39	17.39
1 Bold letters in motif sequence represent the amino acid that gets mutated
2 There is no statistically significant difference in the proteome-wide fold enrichment scores for true positives (TP) and true negatives (TN) at p<0.05 (Mann Whitney U test: nTP = 75, µTP = 37.2, nTN = 21, µTN=7.32,U=1785)
3 There is no statistically significant difference in the discrete proteome fold enrichment scores for true positives (TP) and true negatives (TN) at p<0.05 (Mann Whitney U test,nTP = 75, µTP = 9.0, nTN = 21, µTN = 14.75, U = 1219.5)
4none represents that minimotif does not occur in the C-terminome database
