# Supplementary material for: The Functional Human C-Terminome
Source: PLoS One. 2016 Apr 6;11(4):e0152731. doi: 10.1371/journal.pone.0152731 (PMC4822787; doi:10.1371/journal.pone.0152731)
Supplement: S3 Table — (XLSX) [file pone.0152731.s006.xlsx]

## Sheet: S3 Table
Supplementary Table 3. Evaluation of the accuracy of GERP scores for predicting true positive minimotifs.
S.No.	RefSeq Protein ID	1Amino Acid # 4 & 2GERP Score	Amino Acid # 3 & GERP Score	Amino Acid # 2 & GERP Score	Amino Acid # 1 & GERP Score	Activity	3Evidence for the activity	4MMGS	If MMGS is ≥-25	If MMGS is ≥-20	If MMGS is ≥-15	If MMGS is ≥-10	If MMGS is ≥-5	If MMGS is ≥-4	If MMGS is ≥-3	If MMGS is ≥-2	If MMGS is ≥-1	If MMGS is ≥0	If MMGS is ≥ 1	If MMGS is ≥ 2	If MMGS is ≥ 3	If MMGS is ≥ 4	If MMGS is ≥ 5	If MMGS is ≥ 8	If MMGS is ≥ 10	If MMGS is ≥ 14	5AMGS	If AMGS is ≥-25	If AMGS is ≥-20	If AMGS is ≥-15	If AMGS is ≥-10	If AMGS is ≥-5	If AMGS is ≥-4	If AMGS is ≥-3	If AMGS is ≥-2	If AMGS is ≥-1	If AMGS is ≥0	If AMGS is ≥ 1	If AMGS is ≥ 2	If AMGS is ≥ 3	If AMGS is ≥ 4	If AMGS is ≥ 5	If AMGS is ≥ 8	If AMGS is ≥ 10	If AMGS is ≥ 14
1	NP_001159887.1		S	K	L	Relationship to Peroxisomes	Yes	4.5	TP	TP	TP	TP	TP	TP	TP	TP	TP	TP	TP	TP	TP	TP	FN	FN	FN	FN	7.7	TP	TP	TP	TP	TP	TP	TP	TP	TP	TP	TP	TP	TP	TP	TP	FN	FN	FN
			7.7	4.5	10.8
2	NP_001171968.1		S	K	L	Relationship to Peroxisomes	Yes	-0.2	TP	TP	TP	TP	TP	TP	TP	TP	TP	FN	FN	FN	FN	FN	FN	FN	FN	FN	6.8	TP	TP	TP	TP	TP	TP	TP	TP	TP	TP	TP	TP	TP	TP	TP	FN	FN	FN
			9.7	10.9	-0.2
3	NP_001389.2		S	K	L	Relationship to Peroxisomes	Yes	4.3	TP	TP	TP	TP	TP	TP	TP	TP	TP	TP	TP	TP	TP	TP	FN	FN	FN	FN	6.7	TP	TP	TP	TP	TP	TP	TP	TP	TP	TP	TP	TP	TP	TP	TP	FN	FN	FN
			6.5	4.3	9.3
4	NP_001957.2		S	K	L	Relationship to Peroxisomes	Yes	4.5	TP	TP	TP	TP	TP	TP	TP	TP	TP	TP	TP	TP	TP	TP	FN	FN	FN	FN	7.7	TP	TP	TP	TP	TP	TP	TP	TP	TP	TP	TP	TP	TP	TP	TP	FN	FN	FN
			7.7	4.5	10.8
5	NP_003491.1		S	K	L	Relationship to Peroxisomes	Yes	4	TP	TP	TP	TP	TP	TP	TP	TP	TP	TP	TP	TP	TP	TP	FN	FN	FN	FN	6.7	TP	TP	TP	TP	TP	TP	TP	TP	TP	TP	TP	TP	TP	TP	TP	FN	FN	FN
			9.3	6.7	4
6	NP_003492.2		S	K	L	Relationship to Peroxisomes	Yes	-5.7	TP	TP	TP	TP	TP	FN	FN	FN	FN	FN	FN	FN	FN	FN	FN	FN	FN	FN	3.2	TP	TP	TP	TP	TP	TP	TP	TP	TP	TP	TP	TP	FN	FN	FN	FN	FN	FN
			-5.7	6.3	9.1
7	NP_004026.2		S	K	L	Relationship to Peroxisomes	Yes	-0.2	TP	TP	TP	TP	TP	TP	TP	TP	TP	FN	FN	FN	FN	FN	FN	FN	FN	FN	6.8	TP	TP	TP	TP	TP	TP	TP	TP	TP	TP	TP	TP	TP	TP	TP	FN	FN	FN
			9.7	10.9	-0.2
8	NP_005460.2		S	K	L	Relationship to Peroxisomes	Yes	5.3	TP	TP	TP	TP	TP	TP	TP	TP	TP	TP	TP	TP	TP	TP	TP	FN	FN	FN	7.1	TP	TP	TP	TP	TP	TP	TP	TP	TP	TP	TP	TP	TP	TP	TP	FN	FN	FN
			7.4	8.6	5.3
9	NP_009223.2		S	K	L	Relationship to Peroxisomes	Yes	-0.2	TP	TP	TP	TP	TP	TP	TP	TP	TP	FN	FN	FN	FN	FN	FN	FN	FN	FN	6.8	TP	TP	TP	TP	TP	TP	TP	TP	TP	TP	TP	TP	TP	TP	TP	FN	FN	FN
			9.7	10.9	-0.2
10	NP_036345.2		S	K	L	Relationship to Peroxisomes	Yes	2	TP	TP	TP	TP	TP	TP	TP	TP	TP	TP	TP	TP	FN	FN	FN	FN	FN	FN	5.1	TP	TP	TP	TP	TP	TP	TP	TP	TP	TP	TP	TP	TP	TP	TP	FN	FN	FN
			9.3	3.9	2
11	NP_056538.1		S	K	L	Relationship to Peroxisomes	Yes	9.4	TP	TP	TP	TP	TP	TP	TP	TP	TP	TP	TP	TP	TP	TP	TP	TP	FN	FN	10.9	TP	TP	TP	TP	TP	TP	TP	TP	TP	TP	TP	TP	TP	TP	TP	TP	TP	FN
			10.3	12.9	9.4
12	NP_113678.2		S	K	L	Relationship to Peroxisomes	Yes	2.4	TP	TP	TP	TP	TP	TP	TP	TP	TP	TP	TP	TP	FN	FN	FN	FN	FN	FN	8.5	TP	TP	TP	TP	TP	TP	TP	TP	TP	TP	TP	TP	TP	TP	TP	TP	FN	FN
			12.3	10.9	2.4
13	NP_775826.2		S	K	L	Relationship to Peroxisomes	Yes	11.2	TP	TP	TP	TP	TP	TP	TP	TP	TP	TP	TP	TP	TP	TP	TP	TP	TP	FN	11.7	TP	TP	TP	TP	TP	TP	TP	TP	TP	TP	TP	TP	TP	TP	TP	TP	TP	FN
			12.9	11.2	11.2
14	NP_787103.1		S	K	L	Relationship to Peroxisomes	Yes	11.2	TP	TP	TP	TP	TP	TP	TP	TP	TP	TP	TP	TP	TP	TP	TP	TP	TP	FN	11.5	TP	TP	TP	TP	TP	TP	TP	TP	TP	TP	TP	TP	TP	TP	TP	TP	TP	FN
			11.8	11.2	11.6
15	NP_996667.2		S	K	L	Relationship to Peroxisomes	Yes	-3.6	TP	TP	TP	TP	TP	TP	FN	FN	FN	FN	FN	FN	FN	FN	FN	FN	FN	FN	2.1	TP	TP	TP	TP	TP	TP	TP	TP	TP	TP	TP	TP	FN	FN	FN	FN	FN	FN
			-3.6	3.9	5.9
16	NP_000909.2	K	D	E	L	Endoplasmic Reticulum Retention	Yes	-5.9	TP	TP	TP	TP	FN	FN	FN	FN	FN	FN	FN	FN	FN	FN	FN	FN	FN	FN	5.6	TP	TP	TP	TP	TP	TP	TP	TP	TP	TP	TP	TP	TP	TP	TP	FN	FN	FN
		-5.9	3.3	1.9	11.5
17	NP_001127890.1	K	D	E	L	Endoplasmic Reticulum Retention	Yes	8.4	TP	TP	TP	TP	TP	TP	TP	TP	TP	TP	TP	TP	TP	TP	TP	TP	FN	FN	9.6	TP	TP	TP	TP	TP	TP	TP	TP	TP	TP	TP	TP	TP	TP	TP	TP	FN	FN
		8.4	9.4	10	9.4
18	NP_001139021.1	K	D	E	L	Endoplasmic Reticulum Retention	Yes	-3.5	TP	TP	TP	TP	TP	TP	FN	FN	FN	FN	FN	FN	FN	FN	FN	FN	FN	FN	-0.9	TP	TP	TP	TP	TP	TP	TP	TP	TP	FN	FN	FN	FN	FN	FN	FN	FN	FN
		2.4	-2.6	3.5	-3.5
19	NP_004334.1	K	D	E	L	Endoplasmic Reticulum Retention	Yes	-2.6	TP	TP	TP	TP	TP	TP	TP	FN	FN	FN	FN	FN	FN	FN	FN	FN	FN	FN	7.7	TP	TP	TP	TP	TP	TP	TP	TP	TP	TP	TP	TP	TP	TP	TP	FN	FN	FN
		13	-2.6	13	12.7
20	NP_003290.1	K	D	E	L	Endoplasmic Reticulum Retention	Yes	6.9	TP	TP	TP	TP	TP	TP	TP	TP	TP	TP	TP	TP	TP	TP	TP	FN	FN	FN	9.7	TP	TP	TP	TP	TP	TP	TP	TP	TP	TP	TP	TP	TP	TP	TP	TP	FN	FN
		8.5	6.9	12	10.3
21	NP_005338.1	K	D	E	L	Endoplasmic Reticulum Retention	Yes	6.4	TP	TP	TP	TP	TP	TP	TP	TP	TP	TP	TP	TP	TP	TP	TP	FN	FN	FN	10.4	TP	TP	TP	TP	TP	TP	TP	TP	TP	TP	TP	TP	TP	TP	TP	TP	TP	FN
		6.4	8.9	8.7	13.6
22	NP_005733.1	K	D	E	L	Endoplasmic Reticulum Retention	Yes	-1.2	TP	TP	TP	TP	TP	TP	TP	TP	FN	FN	FN	FN	FN	FN	FN	FN	FN	FN	6.2	TP	TP	TP	TP	TP	TP	TP	TP	TP	TP	TP	TP	TP	TP	TP	TP	FN	FN
		-0.8	-1.2	8.9	10.9
23	NP_076994.2	K	D	E	L	Endoplasmic Reticulum Retention	Yes	7.7	TP	TP	TP	TP	TP	TP	TP	TP	TP	TP	TP	TP	TP	TP	TP	FN	FN	FN	9.9	TP	TP	TP	TP	TP	TP	TP	TP	TP	TP	TP	TP	TP	TP	TP	TP	FN	FN
		7.7	9.5	11.1	9.3
24	NP_071751.3	K	D	E	L	Endoplasmic Reticulum Retention	Yes	4.8	TP	TP	TP	TP	TP	TP	TP	TP	TP	TP	TP	TP	TP	TP	FN	FN	FN	FN	9.3	TP	TP	TP	TP	TP	TP	TP	TP	TP	TP	TP	TP	TP	TP	TP	TP	FN	FN
		4.8	9.3	10.7	7.9
25	NP_079467.3	K	D	E	L	Endoplasmic Reticulum Retention	Yes	4.7	TP	TP	TP	TP	TP	TP	TP	TP	TP	TP	TP	TP	TP	TP	FN	FN	FN	FN	7.3	TP	TP	TP	TP	TP	TP	TP	TP	TP	TP	TP	TP	TP	TP	TP	FN	FN	FN
		7.8	4.7	7.8	9.4
26	NP_061854.1	K	D	E	L	Endoplasmic Reticulum Retention	Yes	8.1	TP	TP	TP	TP	TP	TP	TP	TP	TP	TP	TP	TP	TP	TP	TP	TP	FN	FN	9.3	TP	TP	TP	TP	TP	TP	TP	TP	TP	TP	TP	TP	TP	TP	TP	TP	FN	FN
		11.3	9.9	9.9	8.1
27	NP_060662.2	K	D	E	L	Endoplasmic Reticulum Retention	Yes	8.4	TP	TP	TP	TP	TP	TP	TP	TP	TP	TP	TP	TP	TP	TP	TP	TP	FN	FN	9.6	TP	TP	TP	TP	TP	TP	TP	TP	TP	TP	TP	TP	TP	TP	TP	TP	FN	FN
		8.4	9.4	10	9.4
28	NP_110437.2	K	D	E	L	Endoplasmic Reticulum Retention	Yes	-3.5	TP	TP	TP	TP	TP	TP	FN	FN	FN	FN	FN	FN	FN	FN	FN	FN	FN	FN	-0.9	TP	TP	TP	TP	TP	TP	TP	TP	TP	FN	FN	FN	FN	FN	FN	FN	FN	FN
		2.4	-2.6	3.5	-3.5
29	NP_001005862.1		V	P	V	PDZ Binding	Yes	3.1	TP	TP	TP	TP	TP	TP	TP	TP	TP	TP	TP	TP	TP	FN	FN	FN	FN	FN	5.2	TP	TP	TP	TP	TP	TP	TP	TP	TP	TP	TP	TP	TP	TP	TP	FN	FN	FN
			4.3	3.1	8.3
30	NP_004429.1		V	P	V	PDZ Binding	Yes	6.4	TP	TP	TP	TP	TP	TP	TP	TP	TP	TP	TP	TP	TP	TP	TP	FN	FN	FN	11.4	TP	TP	TP	TP	TP	TP	TP	TP	TP	TP	TP	TP	TP	TP	TP	TP	TP	FN
			13.3	6.4	14.4
31	NP_004439.2		V	P	V	PDZ Binding	Yes	3.1	TP	TP	TP	TP	TP	TP	TP	TP	TP	TP	TP	TP	TP	FN	FN	FN	FN	FN	5.2	TP	TP	TP	TP	TP	TP	TP	TP	TP	TP	TP	TP	TP	TP	TP	FN	FN	FN
			4.3	3.1	8.3
32	NP_005224.2		V	P	V	PDZ Binding	Yes	-2.7	TP	TP	TP	TP	TP	TP	TP	FN	FN	FN	FN	FN	FN	FN	FN	FN	FN	FN	6	TP	TP	TP	TP	TP	TP	TP	TP	TP	TP	TP	TP	TP	TP	TP	FN	FN	FN
			8.2	-2.7	12.5
33	NP_000284.1	C	L	I	S	Prenylation modification	Yes	7.7	TP	TP	TP	TP	TP	TP	TP	TP	TP	TP	TP	TP	TP	TP	TP	FN	FN	FN	9.1	TP	TP	TP	TP	TP	TP	TP	TP	TP	TP	TP	TP	TP	TP	TP	TP	FN	FN
		8.6	7.7	8.3	11.4
34	NP_001017979.1	C	A	V	Q	Prenylation modification	Yes	0.4	TP	TP	TP	TP	TP	TP	TP	TP	TP	TP	FN	FN	FN	FN	FN	FN	FN	FN	5.8	TP	TP	TP	TP	TP	TP	TP	TP	TP	TP	TP	TP	TP	TP	TP	FN	FN	FN
		12.9	0.4	3.7	13.3
35	NP_001017998.1	C	A	L	L	Prenylation modification	Yes	8.3	TP	TP	TP	TP	TP	TP	TP	TP	TP	TP	TP	TP	TP	TP	TP	TP	FN	FN	9.5	TP	TP	TP	TP	TP	TP	TP	TP	TP	TP	TP	TP	TP	TP	TP	TP	FN	FN
		7.4	10.8	8.3	9.5
36	NP_001034891.1	C	V	L	L	Prenylation modification	Yes	12.2	TP	TP	TP	TP	TP	TP	TP	TP	TP	TP	TP	TP	TP	TP	TP	TP	TP	FN	12.2	TP	TP	TP	TP	TP	TP	TP	TP	TP	TP	TP	TP	TP	TP	TP	TP	TP	FN
		12.2	12.2	12.2	12.2
37	NP_001078518.1	C	V	I	L	Prenylation modification	Yes	-0.6	TP	TP	TP	TP	TP	TP	TP	TP	TP	FN	FN	FN	FN	FN	FN	FN	FN	FN	5.6	TP	TP	TP	TP	TP	TP	TP	TP	TP	TP	TP	TP	TP	TP	TP	FN	FN	FN
		-1	6	-0.6	11.4
38	NP_001096139.1	C	V	I	F	Prenylation modification	Yes	10.5	TP	TP	TP	TP	TP	TP	TP	TP	TP	TP	TP	TP	TP	TP	TP	TP	TP	FN	12.3	TP	TP	TP	TP	TP	TP	TP	TP	TP	TP	TP	TP	TP	TP	TP	TP	TP	FN
		13.8	12.9	13.5	10.5
39	NP_001123914.1	C	V	L	S	Prenylation modification	Yes	-1.3	TP	TP	TP	TP	TP	TP	TP	TP	FN	FN	FN	FN	FN	FN	FN	FN	FN	FN	3.7	TP	TP	TP	TP	TP	TP	TP	TP	TP	TP	TP	TP	TP	FN	FN	FN	FN	FN
		1.5	6.8	-1.3	5.7
40	NP_001127958.1	C	V	L	L	Prenylation modification	Yes	-7.1	TP	TP	TP	TP	FN	FN	FN	FN	FN	FN	FN	FN	FN	FN	FN	FN	FN	FN	-2.1	TP	TP	TP	TP	TP	TP	TP	TP	FN	FN	FN	FN	FN	FN	FN	FN	FN	FN
		-1.6	-4.4	5.1	-7.1
41	NP_001138353.1	C	I	I	S	Prenylation modification	Yes	2.7	TP	TP	TP	TP	TP	TP	TP	TP	TP	TP	TP	TP	FN	FN	FN	FN	FN	FN	5.2	TP	TP	TP	TP	TP	TP	TP	TP	TP	TP	TP	TP	TP	TP	TP	FN	FN	FN
		9.4	2.7	9.2	3.7
42	NP_001138354.1	C	I	I	S	Prenylation modification	Yes	2.7	TP	TP	TP	TP	TP	TP	TP	TP	TP	TP	TP	TP	FN	FN	FN	FN	FN	FN	5.2	TP	TP	TP	TP	TP	TP	TP	TP	TP	TP	TP	TP	TP	TP	TP	FN	FN	FN
		9.4	2.7	9.2	3.7
43	NP_001138355.1	C	I	I	S	Prenylation modification	Yes	2.7	TP	TP	TP	TP	TP	TP	TP	TP	TP	TP	TP	TP	FN	FN	FN	FN	FN	FN	5.2	TP	TP	TP	TP	TP	TP	TP	TP	TP	TP	TP	TP	TP	TP	TP	FN	FN	FN
		9.4	2.7	9.2	3.7
44	NP_001138500.1	C	A	V	M	Prenylation modification	Yes	-6.2	TP	TP	TP	TP	FN	FN	FN	FN	FN	FN	FN	FN	FN	FN	FN	FN	FN	FN	0.3	TP	TP	TP	TP	TP	TP	TP	TP	TP	TP	FN	FN	FN	FN	FN	FN	FN	FN
		6	-6.2	-3.9	11
45	NP_001170786.1	C	V	I	F	Prenylation modification	Yes	10.5	TP	TP	TP	TP	TP	TP	TP	TP	TP	TP	TP	TP	TP	TP	TP	TP	TP	FN	12.3	TP	TP	TP	TP	TP	TP	TP	TP	TP	TP	TP	TP	TP	TP	TP	TP	TP	FN
		13.8	12.9	13.5	10.5
46	NP_001185683.1	C	L	I	S	Prenylation modification	Yes	1.8	TP	TP	TP	TP	TP	TP	TP	TP	TP	TP	TP	FN	FN	FN	FN	FN	FN	FN	4.9	TP	TP	TP	TP	TP	TP	TP	TP	TP	TP	TP	TP	TP	TP	FN	FN	FN	FN
		7.7	4	1.8	9
47	NP_001185684.1	C	L	I	S	Prenylation modification	Yes	1.8	TP	TP	TP	TP	TP	TP	TP	TP	TP	TP	TP	FN	FN	FN	FN	FN	FN	FN	4.9	TP	TP	TP	TP	TP	TP	TP	TP	TP	TP	TP	TP	TP	TP	FN	FN	FN	FN
		7.7	4	1.8	9
48	NP_001185685.1	C	L	I	S	Prenylation modification	Yes	1.8	TP	TP	TP	TP	TP	TP	TP	TP	TP	TP	TP	FN	FN	FN	FN	FN	FN	FN	4.9	TP	TP	TP	TP	TP	TP	TP	TP	TP	TP	TP	TP	TP	TP	FN	FN	FN	FN
		7.7	4	1.8	9
49	NP_001655.1	C	L	V	L	Prenylation modification	Yes	12	TP	TP	TP	TP	TP	TP	TP	TP	TP	TP	TP	TP	TP	TP	TP	TP	TP	FN	12.6	TP	TP	TP	TP	TP	TP	TP	TP	TP	TP	TP	TP	TP	TP	TP	TP	TP	FN
		12.3	12.9	12	12.8
50	NP_001656.2	C	I	L	L	Prenylation modification	Yes	8.5	TP	TP	TP	TP	TP	TP	TP	TP	TP	TP	TP	TP	TP	TP	TP	TP	FN	FN	10.1	TP	TP	TP	TP	TP	TP	TP	TP	TP	TP	TP	TP	TP	TP	TP	TP	TP	FN
		-2.4	8.5	11.8	9.9
51	NP_001782.1	C	V	L	L	Prenylation modification	Yes	12.2	TP	TP	TP	TP	TP	TP	TP	TP	TP	TP	TP	TP	TP	TP	TP	TP	TP	FN	12.2	TP	TP	TP	TP	TP	TP	TP	TP	TP	TP	TP	TP	TP	TP	TP	TP	TP	FN
		12.2	12.2	12.2	12.2
52	NP_002515.1	C	V	V	M	Prenylation modification	Yes	9.3	TP	TP	TP	TP	TP	TP	TP	TP	TP	TP	TP	TP	TP	TP	TP	TP	FN	FN	10.8	TP	TP	TP	TP	TP	TP	TP	TP	TP	TP	TP	TP	TP	TP	TP	TP	TP	FN
		13.4	9.6	9.3	13.4
53	NP_002848.1	C	L	I	M	Prenylation modification	Yes	12	TP	TP	TP	TP	TP	TP	TP	TP	TP	TP	TP	TP	TP	TP	TP	TP	TP	FN	12.5	TP	TP	TP	TP	TP	TP	TP	TP	TP	TP	TP	TP	TP	TP	TP	TP	TP	FN
		13.5	13.2	12	12.3
54	NP_002875.1	C	L	L	L	Prenylation modification	Yes	10.6	TP	TP	TP	TP	TP	TP	TP	TP	TP	TP	TP	TP	TP	TP	TP	TP	TP	FN	12.5	TP	TP	TP	TP	TP	TP	TP	TP	TP	TP	TP	TP	TP	TP	TP	TP	TP	FN
		7.8	12.8	14	10.6
55	NP_004666.1	C	I	I	M	Prenylation modification	Yes	-11.9	TP	TP	TP	FN	FN	FN	FN	FN	FN	FN	FN	FN	FN	FN	FN	FN	FN	FN	-1.9	TP	TP	TP	TP	TP	TP	TP	TP	FN	FN	FN	FN	FN	FN	FN	FN	FN	FN
		3	-11.9	-2.2	8.3
56	NP_004117.1	C	V	I	S	Prenylation modification	Yes	1.2	TP	TP	TP	TP	TP	TP	TP	TP	TP	TP	TP	FN	FN	FN	FN	FN	FN	FN	5.1	TP	TP	TP	TP	TP	TP	TP	TP	TP	TP	TP	TP	TP	TP	TP	FN	FN	FN
		4.1	5.5	8.7	1.2
57	NP_002877.2	C	V	I	L	Prenylation modification	Yes	9.7	TP	TP	TP	TP	TP	TP	TP	TP	TP	TP	TP	TP	TP	TP	TP	TP	FN	FN	9.8	TP	TP	TP	TP	TP	TP	TP	TP	TP	TP	TP	TP	TP	TP	TP	TP	FN	FN
		8.8	9.9	9.7	9.9
58	NP_002920.1	C	L	V	S	Prenylation modification	Yes	2.5	TP	TP	TP	TP	TP	TP	TP	TP	TP	TP	TP	TP	FN	FN	FN	FN	FN	FN	6.5	TP	TP	TP	TP	TP	TP	TP	TP	TP	TP	TP	TP	TP	TP	TP	FN	FN	FN
		8.8	7.6	2.5	9.4
59	NP_005334.1	C	V	L	S	Prenylation modification	Yes	-1.3	TP	TP	TP	TP	TP	TP	TP	TP	FN	FN	FN	FN	FN	FN	FN	FN	FN	FN	3.7	TP	TP	TP	TP	TP	TP	TP	TP	TP	TP	TP	TP	TP	FN	FN	FN	FN	FN
		1.5	6.8	-1.3	5.7
60	NP_005361.2	C	V	L	L	Prenylation modification	Yes	3	TP	TP	TP	TP	TP	TP	TP	TP	TP	TP	TP	TP	TP	FN	FN	FN	FN	FN	6.5	TP	TP	TP	TP	TP	TP	TP	TP	TP	TP	TP	TP	TP	TP	TP	FN	FN	FN
		7.1	3	5.5	11
61	NP_006546.1	C	A	I	M	Prenylation modification	Yes	0.8	TP	TP	TP	TP	TP	TP	TP	TP	TP	TP	FN	FN	FN	FN	FN	FN	FN	FN	8.1	TP	TP	TP	TP	TP	TP	TP	TP	TP	TP	TP	TP	TP	TP	TP	TP	FN	FN
		13.2	0.8	10.3	13.2
62	NP_006261.1	C	V	L	L	Prenylation modification	Yes	7	TP	TP	TP	TP	TP	TP	TP	TP	TP	TP	TP	TP	TP	TP	TP	FN	FN	FN	8.8	TP	TP	TP	TP	TP	TP	TP	TP	TP	TP	TP	TP	TP	TP	TP	TP	FN	FN
		4	10	9.4	7
63	NP_005530.3	C	V	V	Q	Prenylation modification	Yes	7.3	TP	TP	TP	TP	TP	TP	TP	TP	TP	TP	TP	TP	TP	TP	TP	FN	FN	FN	8.1	TP	TP	TP	TP	TP	TP	TP	TP	TP	TP	TP	TP	TP	TP	TP	TP	FN	FN
		10.1	7.3	8.5	8.5
64	NP_036334.1	C	A	L	L	Prenylation modification	Yes	5.9	TP	TP	TP	TP	TP	TP	TP	TP	TP	TP	TP	TP	TP	TP	TP	FN	FN	FN	8.1	TP	TP	TP	TP	TP	TP	TP	TP	TP	TP	TP	TP	TP	TP	TP	TP	FN	FN
		10.5	5.9	7.3	10.9
65	NP_036351.3	C	V	I	L	Prenylation modification	Yes	-0.6	TP	TP	TP	TP	TP	TP	TP	TP	TP	FN	FN	FN	FN	FN	FN	FN	FN	FN	5.6	TP	TP	TP	TP	TP	TP	TP	TP	TP	TP	TP	TP	TP	TP	TP	FP	FN	FN
		-1	6	-0.6	11.4
66	NP_036381.2	C	L	I	T	Prenylation modification	Yes	6.7	TP	TP	TP	TP	TP	TP	TP	TP	TP	TP	TP	TP	TP	TP	TP	FN	FN	FN	7.6	TP	TP	TP	TP	TP	TP	TP	TP	TP	TP	TP	TP	TP	TP	TP	FP	FN	FN
		8.4	6.7	7.1	9
67	NP_036382.2	C	V	I	F	Prenylation modification	Yes	10.5	TP	TP	TP	TP	TP	TP	TP	TP	TP	TP	TP	TP	TP	TP	TP	TP	TP	FN	12.3	TP	TP	TP	TP	TP	TP	TP	TP	TP	TP	TP	TP	TP	TP	TP	TP	TP	FN
		13.8	12.9	13.5	10.5
68	NP_055393.1	C	V	V	T	Prenylation modification	Yes	3.3	TP	TP	TP	TP	TP	TP	TP	TP	TP	TP	TP	TP	TP	FN	FN	FN	FN	FN	5.8	TP	TP	TP	TP	TP	TP	TP	TP	TP	TP	TP	TP	TP	TP	TP	FN	FN	FN
		1.2	7.8	6.2	3.3
69	NP_060064.2	C	V	I	M	Prenylation modification	Yes	7.5	TP	TP	TP	TP	TP	TP	TP	TP	TP	TP	TP	TP	TP	TP	TP	FN	FN	FN	10.3	TP	TP	TP	TP	TP	TP	TP	TP	TP	TP	TP	TP	TP	TP	TP	TP	TP	FN
		0	11.2	7.5	12.2
70	NP_680780.1	C	L	L	T	Prenylation modification	Yes	8.9	TP	TP	TP	TP	TP	TP	TP	TP	TP	TP	TP	TP	TP	TP	TP	TP	FN	FN	9.2	TP	TP	TP	TP	TP	TP	TP	TP	TP	TP	TP	TP	TP	TP	TP	TP	FN	FN
		9.7	8.9	9.7	8.9
71	NP_942559.1	C	I	I	S	Prenylation modification	Yes	-0.8	TP	TP	TP	TP	TP	TP	TP	TP	TP	FN	FN	FN	FN	FN	FN	FN	FN	FN	7.4	TP	TP	TP	TP	TP	TP	TP	TP	TP	TP	TP	TP	TP	TP	TP	FN	FN	FN
		6.7	12.1	10.9	-0.8
72	NP_694571.2	C	I	I	S	Prenylation modification	Yes	2.7	TP	TP	TP	TP	TP	TP	TP	TP	TP	TP	TP	TP	FN	FN	FN	FN	FN	FN	5.2	TP	TP	TP	TP	TP	TP	TP	TP	TP	TP	TP	TP	TP	TP	TP	FN	FN	FN
		9.4	2.7	9.2	3.7
73	NP_116291.1	C	L	L	M	Prenylation modification	Yes	4.3	TP	TP	TP	TP	TP	TP	TP	TP	TP	TP	TP	TP	TP	TP	FN	FN	FN	FN	7.3	TP	TP	TP	TP	TP	TP	TP	TP	TP	TP	TP	TP	TP	TP	TP	FN	FN	FN
		5.9	4.3	7.4	10.3
74	NP_150283.1	C	V	L	L	Prenylation modification	Yes	5.4	TP	TP	TP	TP	TP	TP	TP	TP	TP	TP	TP	TP	TP	TP	TP	FN	FN	FN	6.1	TP	TP	TP	TP	TP	TP	TP	TP	TP	TP	TP	TP	TP	TP	TP	FN	FN	FN
		6.1	6	5.4	6.9
75	NP_201572.1	C	A	I	M	Prenylation modification	Yes	9.2	TP	TP	TP	TP	TP	TP	TP	TP	TP	TP	TP	TP	TP	TP	TP	TP	FN	FN	10.5	TP	TP	TP	TP	TP	TP	TP	TP	TP	TP	TP	TP	TP	TP	TP	TP	TP	FN
		12.6	9.2	10.8	11.5
76	NP_203524.1	C	I	I	M	Prenylation modification	Yes	9.1	TP	TP	TP	TP	TP	TP	TP	TP	TP	TP	TP	TP	TP	TP	TP	TP	FN	FN	11	TP	TP	TP	TP	TP	TP	TP	TP	TP	TP	TP	TP	TP	TP	TP	TP	TP	FN
		12.5	9.1	11.4	12.5
77	NP_443079.1	C	I	I	L	Prenylation modification	Yes	-3.1	TP	TP	TP	TP	TP	TP	FN	FN	FN	FN	FN	FN	FN	FN	FN	FN	FN	FN	-2.2	TP	TP	TP	TP	TP	TP	TP	TP	FN	FN	FN	FN	FN	FN	FN	FN	FN	FN
		3.7	-2	-1.4	-3.1
78	NP_443174.1	C	V	L	L	Prenylation modification	Yes	-7.1	TP	TP	TP	TP	FN	FN	FN	FN	FN	FN	FN	FN	FN	FN	FN	FN	FN	FN	-2.2	TP	TP	TP	TP	TP	TP	TP	TP	FN	FN	FN	FN	FN	FN	FN	FN	FN	FN
		-1.6	-4.4	5.1	-7.1
79	NP_443749.5	C	V	V	M	Prenylation modification	Yes	13.7	TP	TP	TP	TP	TP	TP	TP	TP	TP	TP	TP	TP	TP	TP	TP	TP	TP	FN	13.7	TP	TP	TP	TP	TP	TP	TP	TP	TP	TP	TP	TP	TP	TP	TP	TP	TP	FN
		13.7	13.7	13.7	13.7
80	NP_444292.1	C	A	I	L	Prenylation modification	Yes	7.7	TP	TP	TP	TP	TP	TP	TP	TP	TP	TP	TP	TP	TP	TP	TP	FN	FN	FN	9	TP	TP	TP	TP	TP	TP	TP	TP	TP	TP	TP	TP	TP	TP	TP	TP	FN	FN
		4.1	7.7	10.4	8.9
81	NP_061329.3	C	I	I	L	Prenylation modification	Yes	8.3	TP	TP	TP	TP	TP	TP	TP	TP	TP	TP	TP	TP	TP	TP	TP	TP	FN	FN	10.3	TP	TP	TP	TP	TP	TP	TP	TP	TP	TP	TP	TP	TP	TP	TP	TP	TP	FN
		13.5	8.3	11.1	11.6
82	NP_061485.1	C	L	L	L	Prenylation modification	Yes	10.6	TP	TP	TP	TP	TP	TP	TP	TP	TP	TP	TP	TP	TP	TP	TP	TP	TP	FN	11.7	TP	TP	TP	TP	TP	TP	TP	TP	TP	TP	TP	TP	TP	TP	TP	TP	TP	FN
		9.5	13.5	10.6	11
83	NP_113686.1	C	L	I	S	Prenylation modification	Yes	1.8	TP	TP	TP	TP	TP	TP	TP	TP	TP	TP	TP	FN	FN	FN	FN	FN	FN	FN	4.9	TP	TP	TP	TP	TP	TP	TP	TP	TP	TP	TP	TP	TP	TP	FN	FN	FN	FN
		7.7	4	1.8	9
84	NP_115715.3	C	V	I	L	Prenylation modification	Yes	7.2	TP	TP	TP	TP	TP	TP	TP	TP	TP	TP	TP	TP	TP	TP	TP	FN	FN	FN	10.2	TP	TP	TP	TP	TP	TP	TP	TP	TP	TP	TP	TP	TP	TP	TP	TP	TP	FN
		1.2	7.2	12.6	10.9
85	NP_115971.2	C	V	L	Q	Prenylation modification	Yes	6.8	TP	TP	TP	TP	TP	TP	TP	TP	TP	TP	TP	TP	TP	TP	TP	FN	FN	FN	9.9	TP	TP	TP	TP	TP	TP	TP	TP	TP	TP	TP	TP	TP	TP	TP	TP	FN	FN
		8.4	10.4	6.8	12.7
86	NP_068774.1	C	V	I	S	Prenylation modification	Yes	2.5	TP	TP	TP	TP	TP	TP	TP	TP	TP	TP	TP	TP	FN	FN	FN	FN	FN	FN	7.1	TP	TP	TP	TP	TP	TP	TP	TP	TP	TP	TP	TP	TP	TP	TP	FN	FN	FN
		5.2	6.4	12.3	2.5
87	NP_065172.1	C	L	I	M	Prenylation modification	Yes	-2.6	TP	TP	TP	TP	TP	TP	TP	FN	FN	FN	FN	FN	FN	FN	FN	FN	FN	FN	6.1	TP	TP	TP	TP	TP	TP	TP	TP	TP	TP	TP	TP	TP	TP	TP	FN	FN	FN
		6	8.6	-2.6	12.3
88	NP_061907.2	C	L	L	L	Prenylation modification	Yes	5.1	TP	TP	TP	TP	TP	TP	TP	TP	TP	TP	TP	TP	TP	TP	TP	FN	FN	FN	6.6	TP	TP	TP	TP	TP	TP	TP	TP	TP	TP	TP	TP	TP	TP	TP	FN	FN	FN
		10.3	5.1	9.2	5.6
89	NP_000690.1		S	K	L	Relationship to Peroxisomes	No	-1.8	FP	FP	FP	FP	FP	FP	FP	FP	TN	TN	TN	TN	TN	TN	TN	TN	TN	TN	0.5	FP	FP	FP	FP	FP	FP	FP	FP	FP	FP	TN	TN	TN	TN	TN	TN	TN	TN
			-1.8	1.8	1.6
90	NP_001166031.1		S	K	L	Relationship to Peroxisomes	No	-7.2	FP	FP	FP	FP	TN	TN	TN	TN	TN	TN	TN	TN	TN	TN	TN	TN	TN	TN	2.6	FP	FP	FP	FP	FP	FP	FP	FP	FP	FP	FP	FP	TN	TN	TN	TN	TN	TN
			10.2	-7.2	4.8
91	NP_001008219.1		S	K	L	Relationship to Peroxisomes	No	0.6	FP	FP	FP	FP	FP	FP	FP	FP	FP	FP	TN	TN	TN	TN	TN	TN	TN	TN	2	FP	FP	FP	FP	FP	FP	FP	FP	FP	FP	FP	FP	TN	TN	TN	TN	TN	TN
			0.8	4.6	0.6
92	NP_006054.2		S	K	L	Relationship to Peroxisomes	No	4.9	FP	FP	FP	FP	FP	FP	FP	FP	FP	FP	FP	FP	FP	FP	TN	TN	TN	TN	7.9	FP	FP	FP	FP	FP	FP	FP	FP	FP	FP	FP	FP	FP	FP	FP	TN	TN	TN
			10.2	8.8	4.9
93	NP_006108.2		S	K	L	Relationship to Peroxisomes	No	-3.6	FP	FP	FP	FP	FP	FP	TN	TN	TN	TN	TN	TN	TN	TN	TN	TN	TN	TN	2.1	FP	FP	FP	FP	FP	FP	FP	FP	FP	FP	FP	FP	TN	TN	TN	TN	TN	TN
			-3.6	3.9	5.9
94	NP_001008220.1		S	K	L	Relationship to Peroxisomes	No	-3.5	FP	FP	FP	FP	FP	FP	TN	TN	TN	TN	TN	TN	TN	TN	TN	TN	TN	TN	-2.2	FP	FP	FP	FP	FP	FP	FP	TN	TN	TN	TN	TN	TN	TN	TN	TN	TN	TN
			-3.5	-1.4	-1.9
95	NP_004029.2		S	K	L	Relationship to Peroxisomes	No	-3.5	FP	FP	FP	FP	FP	FP	TN	TN	TN	TN	TN	TN	TN	TN	TN	TN	TN	TN	-1	FP	FP	FP	FP	FP	FP	FP	FP	FP	TN	TN	TN	TN	TN	TN	TN	TN	TN
			-3.5	-0.8	1.3
96	NP_001044.1		S	K	L	Relationship to Peroxisomes	No	-7.2	FP	FP	FP	FP	TN	TN	TN	TN	TN	TN	TN	TN	TN	TN	TN	TN	TN	TN	2.6	FP	FP	FP	FP	FP	FP	FP	FP	FP	FP	FP	FP	TN	TN	TN	TN	TN	TN
			10.2	-7.2	4.8
97	NP_066188.1		S	K	L	Relationship to Peroxisomes	No	-0.4	FP	FP	FP	FP	FP	FP	FP	FP	FP	TN	TN	TN	TN	TN	TN	TN	TN	TN	2.7	FP	FP	FP	FP	FP	FP	FP	FP	FP	FP	FP	FP	TN	TN	TN	TN	TN	TN
			-0.4	8.5	0.2
98	NP_660293.1		S	K	L	Relationship to Peroxisomes	No	-6.9	FP	FP	FP	FP	TN	TN	TN	TN	TN	TN	TN	TN	TN	TN	TN	TN	TN	TN	-0.3	FP	FP	FP	FP	FP	FP	FP	FP	FP	TN	TN	TN	TN	TN	TN	TN	TN	TN
			2	-6.9	3.9
99	NP_001159482.1		S	K	L	Relationship to Peroxisomes	No	-3.6	FP	FP	FP	FP	FP	FP	TN	TN	TN	TN	TN	TN	TN	TN	TN	TN	TN	TN	2.1	FP	FP	FP	FP	FP	FP	FP	FP	FP	FP	FP	FP	TN	TN	TN	TN	TN	TN
			-3.6	3.9	5.9
1The 4th amino acid from the C-terminal region of proteins.
2GERP scores on C-terminome web-application. The top row is the color coded GERP score depiction. The bottom row is the GERP score.
3 web-search suggesting any relationship of proteins with their motif activities
4MMGS: Minimum minimotif GERP Score
5AMGS: Average minimotif GERP Score
