# Supplementary material for: The Functional Human C-Terminome
Source: PLoS One. 2016 Apr 6;11(4):e0152731. doi: 10.1371/journal.pone.0152731 (PMC4822787; doi:10.1371/journal.pone.0152731)
Supplement: S4 Table — (XLSX) [file pone.0152731.s007.xlsx]

## Sheet: S4 Table
Supplementary Table 4. GERP score analysis for minimotif conservation
GERP Score threshold	1Average Minimotif GERP Score				PPV (%)	Accuracy (%)	2Minimum Minimotif GERP Score				PPV (%)	Accuracy (%)
	TP	FN	FP	TN			TP	FN	TN	FP
≥-25	88	0	11	0	88.9	88.9	88	0	0	11	88.9	88.9
≥-20	88	0	11	0	88.9	88.9	88	0	0	11	88.9	88.9
≥-15	88	0	11	0	88.9	88.9	88	0	0	11	88.9	88.9
≥-10	88	0	11	0	88.9	88.9	87	1	0	11	88.8	87.9
≥-5	88	0	11	0	88.9	88.9	83	5	3	8	91.2	86.9
≥-4	88	0	11	0	88.9	88.9	82	6	3	8	91.1	85.9
≥-3	88	0	11	0	88.9	88.9	78	10	7	4	95.1	85.9
≥-2	88	0	10	1	89.8	89.9	75	13	7	4	94.9	82.8
≥-1	84	4	10	1	89.4	85.9	73	15	8	3	96	81.8
≥0	82	6	8	3	91.1	85.9	66	22	9	2	97.1	75.8
≥ 1	81	7	7	4	92	85.9	64	24	10	1	98.5	74.7
≥ 2	81	7	7	4	92	85.9	59	29	10	1	98.3	69.7
≥ 3	79	9	1	10	98.8	89.9	51	37	10	1	98.1	61.6
≥ 4	77	11	1	10	98.7	87.9	47	41	10	1	97.9	57.6
≥ 5	73	15	1	10	98.6	83.8	40	48	11	0	100	51.5
≥ 8	40	48	0	11	100	51.5	24	64	11	0	100	35.4
≥ 10	22	66	0	11	100	33.3	12	76	11	0	100	23.2
≥ 14	0	88	0	11	0	11.1	0	88	11	0	0	11.1
1An average GERP score (AMGS) cutoff is calculated by averaging the GERP scores for each position in a minimotif.
2A minimum motif GERP score (MMGS) threshold value indicates that all the positions in a motif sequence are either equal to or greater than the cut-off GERP score.
3 PPV: Positive Predictive Value, TP: True positive, TN: True Negative, FP: False Positive, and FN: False Negative
