# Supplementary material for: The Functional Human C-Terminome
Source: PLoS One. 2016 Apr 6;11(4):e0152731. doi: 10.1371/journal.pone.0152731 (PMC4822787; doi:10.1371/journal.pone.0152731)
Supplement: S5 Table — (XLSX) [file pone.0152731.s008.xlsx]

## Sheet: S5 Table
Supplementary Table 5: Loss of function C-termini minimotifs
1Motif Sequence	Motif Molecule	Ref.	Activity	3Ref. Allele	4Ref. allele freq.	3Minor allele	4Minor allele freq.
ITLAEACTKR>	DSC3	2CST: 8671	Phosphorylation	T	1	A	0.0005
DSFSGPSTSGSNH>	TIGD7	CST: 11919	Phosphorylation	T	0.999	A	0.001
VQASPVRTLSPPK>	LRRC45	CST: 2796	Phosphorylation	T	0.998	A	0.002
QKTDAEATDTEATET>	MRPS16	CST: 2926	Phosphorylation	T	0.998	R	0.002
EMSEKYFSQESEVSE>	KRT80	PMID: 21712546	Phosphorylation	S	0.995	L	0.005
DQQDPSPSS>	EMAL4	CST: 12496	Phosphorylation	S	0.985	L	0.015
LEDQQDPSPSS>	EML4	CST: 12497	Phosphorylation	S	0.985	L	0.015
SAGASSSTCPLGGP>	ENaCα	PMID: 17596527	Phosphorylation	T	0.28	A	0.72
NLDRCSSSNPQMSS>	CCHCR1	CST: 7561	Phosphorylation	S	0.76	C	0.24
YHESEEESEEEEAA>	eIF1AD	PMID: 25159151	Phosphorylation	S	0.926	N	0.074
GFDSDDESA>	ZNF654	PMID: 23312004	Phosphorylation	S	0.987	N	0.013
GKSRGSSSSSRCL>	PCDH12	CST: 12496	Phosphorylation	S	0.988	G	0.012
ARTQGGKSQK>	FFAR1	CST: 3661	Phosphorylation	S	0.994	Y	0.006
SRKKRRRSSNQ>	NIFK	CST: 5298	Phosphorylation	S	0.995	R	0.005
DERRIIETPPHRY>	CLSTN3	CST: 10710	Phosphorylation	T	0.995	N	0.005
SKHQRVHTGEGEAP>	ZSCAN21	PMID: 23312004	Phosphorylation	T	0.998	N	0.002
LNQPGTPTRTAV>	MEK2	PMID: 20563614	Phosphorylation	T	0.999	M	0.001
QPGTPTRTAV>	MP2K2	PMID: 17322306	Phosphorylation	T	1	M	0.002
SSLRASTSKSESSQK>	S6	PMID: 25159151	Phosphorylation	S	1	C	0.0005
VQISQSPTAMA>	EphB1	PMID: 18187866	Phosphorylation	T	1	M	0.0005
SGKSIRTVLTF>	ADH1B	PMID: 6391920	Proteolysis	R	0.947	H	0.004
SSSSGMFKKESDSII>	SLC16A10	PMID: 21906983	Ubiquitination	K	0.979	Q	0.021
1 Bold letters in motif sequence represent the amino acid that gets modified.
2 CST = Cell Signaling Technology Curated Set; PMID = PubMed identifier.
3 These columns show amino acids (single letter code) encoded by the allele.
4 Allele frequencies re from the 1000 genomes project.
Abbreviations are Ref = reference; Freq = frequency
